# Supplementary material for: Recombination in the Human Pseudoautosomal Region PAR1
Source: PLoS Genet. 2014 Jul 17;10(7):e1004503. doi: 10.1371/journal.pgen.1004503 (PMC4102438; doi:10.1371/journal.pgen.1004503)
Supplement: Dataset S1 — Markers in the pedigree-based map. Columns 1 and 2 are the rsID and Build 36 positions of the SNPs respectively. Columns 3–6 show whether the SNPs were included in each of the constituent studies, with “1” representing inclusion, and “0” not. (TXT) [file pgen.1004503.s013.txt]

#rsid Build_36_position JHS ARIC CFS JHS_Addn
rs6423165 109805 1 1 1 1
rs6608381 109922 1 1 1 1
rs6603172 142439 1 1 1 1
rs1140798 169542 1 1 1 0
rs6645101 217021 1 0 1 1
rs2738348 229434 1 0 1 1
rs2738345 230882 1 1 1 1
rs2738402 233595 1 1 1 1
rs2738319 240203 1 1 1 1
rs5987274 253275 1 1 1 1
rs7054845 265795 1 0 1 0
rs4986492 301772 1 1 1 1
rs7881207 320108 1 0 1 1
rs6603184 324868 1 1 1 1
rs6645103 371142 1 1 1 1
rs7887937 388364 1 1 1 1
rs5950721 400645 1 1 1 1
rs6603230 418635 1 0 1 1
rs5950746 424354 1 1 1 1
rs5991278 433369 1 1 1 1
rs5950764 433590 1 1 1 1
rs5950657 435011 1 1 1 1
rs5950658 435293 1 1 1 1
rs5950783 455088 1 1 1 1
rs6645177 459358 1 1 1 1
rs5950796 473070 1 0 1 1
rs17719268 502003 1 1 1 1
rs1894339 519294 1 0 1 0
rs6644247 560090 1 1 1 1
rs4911923 563885 1 1 1 0
rs2396737 570139 1 1 1 1
rs1574425 570734 1 1 1 1
rs5988292 570983 1 0 1 1
rs2178792 582679 1 1 1 1
rs4472694 583209 1 1 1 1
rs7058920 585239 1 1 1 1
rs5988596 585405 1 1 1 1
rs7058563 588279 1 1 1 1
rs5946729 601764 1 1 1 1
rs4911959 602087 1 1 1 1
rs5946740 613930 1 1 1 1
rs5946743 614232 1 1 1 1
rs7877460 617149 1 1 1 1
rs5988659 622213 1 1 1 1
rs7059374 645756 1 1 1 1
rs5988356 654851 1 0 0 1
rs6644250 690203 1 1 1 1
rs5988422 723295 1 1 1 1
rs5988280 734723 1 1 1 1
rs5988460 771194 1 0 1 1
rs17148721 771541 1 0 1 1
rs4497142 772731 1 1 1 1
rs5988465 776620 1 0 1 1
rs5988301 801015 1 1 1 1
rs17460280 837036 1 1 1 1
rs17148655 847212 1 1 1 1
rs5988542 860808 1 1 1 0
rs5988546 865239 1 1 1 1
rs5946631 888047 1 0 0 1
rs5988574 907444 1 0 1 1
rs5946389 915819 1 0 1 1
rs6579712 928051 1 1 1 1
rs5988617 941508 1 1 1 1
rs7471052 1415800 1 1 1 1
rs4933056 1479874 1 1 1 1
rs4933057 1479924 1 1 1 1
rs4933059 1480130 1 1 1 1
rs5989886 1504839 1 1 1 1
rs5948864 1507070 1 1 1 1
rs5949200 1534941 0 0 0 1
rs4548373 1543540 1 1 1 1
rs5949204 1550657 1 1 1 1
rs4933157 1557685 1 1 1 1
rs5989652 1558598 1 1 1 0
rs3922990 1561382 1 1 1 0
rs4304515 1567150 1 1 1 1
rs5989761 1575115 1 1 1 1
rs7062063 1576646 1 1 1 1
rs6645262 1583417 1 1 1 1
rs5948927 1586057 1 1 1 1
rs4393091 1586103 1 1 1 0
rs5989777 1586168 1 0 1 1
rs4073115 1586244 1 1 0 1
rs4073116 1586271 1 1 1 0
rs6644727 1600371 1 1 1 1
rs6588773 1618943 1 1 1 1
rs6588774 1620094 1 0 1 1
rs7391970 1620295 1 0 1 1
rs7472758 1662312 1 1 1 1
rs6588799 1662957 1 0 1 0
rs7879295 1663566 1 1 1 0
rs4521942 1712017 1 1 1 1
rs7357839 1738663 0 0 0 1
rs7891786 1757545 1 1 1 1
rs7887304 1765618 1 0 1 1
rs7058531 1772233 1 0 1 1
rs5989917 1810753 1 1 1 1
rs7888676 1822036 1 1 1 1
rs5949106 1823106 1 0 1 0
rs1349787 1827483 1 1 1 1
rs5949108 1827583 1 1 1 1
rs7061444 1834313 1 0 1 1
rs6655390 1837389 1 0 1 1
rs4350135 1845048 0 0 1 0
rs4933069 1846403 1 1 1 0
rs1470880 1849195 1 1 1 1
rs1463295 1850603 1 1 1 1
rs5989942 1853048 1 1 1 1
rs5948884 1858448 1 1 1 1
rs7878411 1862799 1 1 1 0
rs7888719 1862907 1 1 1 1
rs5948887 1870248 1 0 1 0
rs5948890 1881638 1 1 1 1
rs3851031 1882771 1 1 1 1
rs5949147 1882954 1 1 1 1
rs6421515 1924506 1 1 1 1
rs2167931 1957200 1 1 1 0
rs5989995 1961644 1 0 1 1
rs6421524 1970940 1 1 1 1
rs7058816 1977562 1 1 1 1
rs6644921 1979962 1 1 1 0
rs7892233 2280123 1 1 1 1
rs7059904 2281299 1 1 1 0
rs9785588 2281582 1 1 1 1
rs3923358 2305259 1 1 1 1
rs7391605 2315119 1 1 1 1
rs7879738 2323548 1 1 1 1
rs6567660 2328320 1 1 1 1
rs5939478 2336722 1 1 1 1
rs5939175 2336782 1 1 1 0
rs6642078 2340125 1 1 1 1
rs5982580 2360586 1 1 1 1
rs5939338 2370301 1 1 1 1
rs7056402 2373528 1 1 1 1
rs6642184 2374135 1 1 1 1
rs7876537 2380784 0 1 1 1
rs7891152 2386114 1 1 1 1
rs7891477 2386344 1 1 1 1
rs5982977 2388529 1 1 1 1
rs17462199 2392310 0 1 0 0
rs17842866 2392445 1 1 1 1
rs17842867 2392973 1 1 1 1
rs2873363 2393513 1 1 0 0
rs6567545 2395572 1 1 1 1
rs7050226 2396846 1 1 1 1
rs7882407 2398354 1 1 1 1
rs17842871 2402338 1 0 0 1
rs7887430 2407904 1 0 0 1
rs17842876 2415741 1 1 1 1
rs7057630 2416150 1 1 1 1
rs2316860 2432146 1 1 1 1
rs5026508 2432651 1 1 1 1
rs5982723 2449652 1 1 1 1
rs17842878 2450936 1 1 1 1
rs5939210 2451021 1 1 1 1
rs5939080 2458912 1 0 0 1
rs17842882 2471365 1 1 1 1
rs884203 2472136 1 1 1 1
rs5982546 2472586 1 1 1 1
rs6641958 2479758 1 0 1 1
rs5982551 2481092 1 1 1 1
rs7053069 2481723 1 1 1 1
rs7058928 2485212 1 1 1 1
rs1184697 2493289 1 1 1 1
rs5982770 2493461 1 1 1 1
rs2062923 2493943 1 1 1 1
rs1165939 2496516 1 1 1 1
rs5939085 2503225 1 1 1 1
rs6567619 2506981 1 1 1 1
rs5939236 2531342 1 1 1 1
rs5939237 2533113 1 1 1 0
rs905877 2554958 1 1 1 1
rs905876 2555172 1 1 1 1
rs2873291 2555593 1 1 1 1
rs7881526 2562778 1 0 1 1
rs6641979 2567148 1 1 1 1
rs4892872 2568217 1 1 1 1
rs5939098 2572053 1 1 1 1
rs5982568 2573401 1 1 1 1
rs7059031 2573679 1 1 1 1
rs1476301 2573859 1 0 1 0
rs5939277 2577203 1 1 1 1
rs4892880 2585744 1 1 1 1
rs5982816 2591670 1 1 1 1
rs1046708 2593761 1 1 1 1
rs2316852 2595115 1 1 1 1
rs7892606 2599261 1 1 1 1
rs7878926 2599272 1 1 1 1
rs7879232 2599517 1 1 1 1
rs17842914 2605059 1 1 1 1
rs311045 2631458 1 1 1 1
rs311051 2633545 1 1 1 1
rs5939112 2638416 1 1 1 1
rs17849631 2642482 1 1 1 1
rs311071 2642822 1 1 1 1
rs6567639 2643607 1 0 0 1
rs6567640 2643624 1 1 1 0
rs311074 2643980 1 1 1 1
rs311080 2647507 1 1 1 1
rs3828932 2651202 1 1 1 1
rs312191 2654516 1 1 1 1
rs311083 2655366 1 1 1 0
rs311092 2663552 1 1 1 0
rs311093 2663913 1 1 1 1
rs1683997 2666850 1 0 1 1
rs312259 2668299 1 1 1 0
rs312257 2668698 1 0 1 1
rs312250 2670819 1 1 1 1
rs311100 2671093 1 0 1 1
rs311102 2671852 1 1 1 1
rs311113 2683922 1 0 1 1
rs312234 2684276 1 1 1 1
rs6655897 2687411 1 1 1 1
rs6655898 2687589 1 1 1 1
rs6655900 2687860 1 1 1 1
rs312231 2689093 1 1 1 1
rs2534624 2696502 1 1 1 1
rs311151 2699886 1 1 1 1
rs311158 2703175 1 1 1 1
rs311159 2703624 1 1 1 1
