# Supplementary material for: Recombination in the Human Pseudoautosomal Region PAR1
Source: PLoS Genet. 2014 Jul 17;10(7):e1004503. doi: 10.1371/journal.pgen.1004503 (PMC4102438; doi:10.1371/journal.pgen.1004503)
Supplement: Dataset S2 — Male and female pedigree-based maps. Column 1 is the Build 36 position, and columns 2 and 3 are the cumulative genetic distance in Morgans up to the marker in column 1. (TXT) [file pgen.1004503.s014.txt]

#Build_36_position Male_map(M) Female_map(M)
109805 0 0
109922 1.47e-06 1.41e-06
142439 0.00049965 0.0004436
169542 0.00091493 0.00081222
217021 0.00164771 0.00170827
229434 0.0018394 0.00194257
230882 0.00186576 0.00197964
233595 0.00192733 0.00201173
240203 0.0022031 0.00205404
253275 0.00276504 0.00213383
265795 0.00400021 0.00220364
301772 0.00757406 0.00239728
320108 0.01109084 0.00286144
324868 0.01258029 0.00294835
371142 0.02806452 0.00328711
388364 0.03430347 0.0034084
400645 0.03753069 0.00347171
418635 0.03958143 0.00354015
424354 0.04066181 0.00355671
433369 0.04108277 0.00358209
433590 0.04109309 0.00358272
435011 0.04117351 0.00358648
435293 0.04131931 0.0035871
455088 0.05155782 0.00363058
459358 0.05273279 0.00363911
473070 0.05650274 0.0036654
502003 0.06551937 0.00370991
519294 0.07182074 0.00373459
560090 0.08552429 0.00376413
563885 0.0870121 0.00376689
570139 0.08804496 0.00377011
570734 0.08812281 0.0037704
570983 0.08815813 0.00377052
582679 0.08961961 0.00377542
583209 0.08968624 0.00377564
585239 0.09007753 0.00377647
585405 0.09008176 0.00377654
588279 0.09016044 0.00377778
601764 0.09076836 0.0037836
602087 0.09079086 0.00378375
613930 0.09207041 0.00379299
614232 0.09211673 0.0037932
617149 0.09289475 0.00379514
622213 0.09411493 0.00379838
645756 0.10102158 0.00381289
654851 0.10459369 0.00381832
690203 0.11844745 0.00383904
723295 0.12417354 0.00385837
734723 0.1255842 0.0038617
771194 0.13007276 0.00388455
771541 0.13012389 0.00388477
772731 0.13046627 0.00388552
776620 0.13099429 0.003888
801015 0.13398259 0.00390419
837036 0.14030775 0.00394991
847212 0.143396 0.00522135
860808 0.14791002 0.00692059
865239 0.14835521 0.00692645
888047 0.15019975 0.00694578
907444 0.15158481 0.00696343
915819 0.15216154 0.0069685
928051 0.15320462 0.00697485
941508 0.15495025 0.00947276
1415800 0.24650736 0.00973201
1479874 0.26091006 0.00976558
1479924 0.26092 0.00976561
1480130 0.26096892 0.00977642
1504839 0.2666421 0.01098718
1507070 0.26691971 0.0110875
1534941 0.26948009 0.01223891
1543540 0.2702942 0.01261771
1550657 0.27081434 0.01293813
1557685 0.27107932 0.01294202
1558598 0.27111145 0.01294212
1561382 0.27120629 0.01294243
1567150 0.27140453 0.01294306
1575115 0.27167634 0.01294707
1576646 0.2717647 0.01294782
1583417 0.2720689 0.0129511
1586057 0.27217308 0.0129573
1586103 0.2721752 0.01295732
1586168 0.27217875 0.01295735
1586244 0.27218307 0.01295738
1586271 0.2721852 0.01295739
1600371 0.27334714 0.01299424
1618943 0.27487772 0.01304276
1620094 0.27498294 0.01304296
1620295 0.27500394 0.01304305
1662312 0.28311727 0.01306969
1662957 0.28318555 0.0130701
1663566 0.28324859 0.01307048
1712017 0.29115929 0.01310165
1738663 0.29420429 0.01382988
1757545 0.29636178 0.01434597
1765618 0.29748031 0.01456659
1772233 0.29904232 0.01474323
1810753 0.30814715 0.01577235
1822036 0.31194144 0.01607274
1823106 0.3119786 0.01607298
1827483 0.31228954 0.01607399
1827583 0.31229669 0.01607402
1834313 0.31282772 0.01607549
1837389 0.31308246 0.01607616
1845048 0.31577455 0.01607782
1846403 0.31625077 0.01607812
1849195 0.3172363 0.01607873
1850603 0.31776359 0.01607903
1853048 0.31827612 0.01607996
1858448 0.31965921 0.01651509
1862799 0.31987319 0.01686416
1862907 0.31987838 0.01687282
1870248 0.32023769 0.0174616
1881638 0.32078429 0.0175097
1882771 0.32084081 0.01751463
1882954 0.32085591 0.01751671
1924506 0.32438522 0.01792551
1957200 0.33174819 0.01817291
1961644 0.33267506 0.01820074
1970940 0.33395206 0.01824795
1977562 0.33483063 0.01836267
1979962 0.33521519 0.01840382
2280123 0.35763623 0.02556147
2281299 0.35771554 0.02559011
2281582 0.35773145 0.02559708
2305259 0.35968233 0.02603642
2315119 0.36029089 0.02621628
2323548 0.36077287 0.02635532
2328320 0.36104214 0.02636307
2336722 0.36139781 0.0263764
2336782 0.36140006 0.02637649
2340125 0.36152379 0.02637996
2360586 0.36222849 0.02639338
2370301 0.36251172 0.02640631
2373528 0.36259898 0.02641021
2374135 0.36261231 0.02641072
2380784 0.36263495 0.02643227
2386114 0.36265249 0.02645017
2386344 0.36265302 0.02645074
2388529 0.36265617 0.02645524
2392310 0.36265987 0.02646356
2392445 0.36266 0.02646385
2392973 0.36266349 0.02646546
2393513 0.36266571 0.02646782
2395572 0.36267412 0.02647681
2396846 0.36287325 0.02648752
2398354 0.36303018 0.02650656
2402338 0.36374142 0.02658828
2407904 0.36481826 0.02670533
2415741 0.36659824 0.02686863
2416150 0.36665901 0.02687193
2432146 0.36816436 0.02712058
2432651 0.3681896 0.02721496
2449652 0.36860747 0.03046485
2450936 0.36863556 0.03049407
2451021 0.36863734 0.03049599
2458912 0.36875161 0.03066523
2471365 0.36883477 0.03093094
2472136 0.36889367 0.03094653
2472586 0.36891718 0.03095618
2479758 0.36924715 0.03111259
2481092 0.36929116 0.03114534
2481723 0.36930191 0.03116182
2485212 0.36936136 0.03125266
2493289 0.36957119 0.03135489
2493461 0.36957374 0.03135715
2493943 0.36958183 0.03137005
2496516 0.36963599 0.03153399
2503225 0.36979303 0.03199434
2506981 0.37001298 0.03240744
2531342 0.37337401 0.03609925
2533113 0.37349315 0.0361643
2554958 0.37497998 0.03677208
2555172 0.37499389 0.03678057
2555593 0.37502114 0.03678763
2562778 0.37550325 0.03687276
2567148 0.37579909 0.03692475
2568217 0.37587178 0.03693749
2572053 0.37613771 0.03696038
2573401 0.3762372 0.03696808
2573679 0.37625905 0.03696936
2573859 0.37627531 0.03697008
2577203 0.37658517 0.03697957
2585744 0.37739585 0.03700383
2591670 0.37916867 0.03702052
2593761 0.38007803 0.0370264
2595115 0.38032304 0.03703232
2599261 0.38089733 0.03733538
2599272 0.38089874 0.03733618
2599517 0.38092871 0.03735431
2605059 0.38211102 0.03777047
2631458 0.38774932 0.03975362
2633545 0.38804101 0.03994586
2638416 0.38881279 0.04038611
2642482 0.39118453 0.0404763
2642822 0.39134904 0.04048383
2643607 0.39152096 0.04050084
2643624 0.39152466 0.0405012
2643980 0.39156466 0.04051602
2647507 0.39189745 0.04061864
2651202 0.39215141 0.04135362
2654516 0.39241576 0.04201673
2655366 0.39249514 0.04218639
2663552 0.39335319 0.04401262
2663913 0.39341229 0.04403244
2666850 0.39433857 0.04418825
2668299 0.39508428 0.04426184
2668698 0.39508771 0.04428529
2670819 0.3950969 0.04438883
2671093 0.39509815 0.0444022
2671852 0.3951063 0.0444417
2683922 0.39626144 0.0451123
2684276 0.39630077 0.04513012
2687411 0.39668345 0.04534354
2687589 0.39671411 0.04548708
2687860 0.39676459 0.04567337
2689093 0.39711479 0.04607206
2696502 0.40142442 0.04758847
2699886 0.40287157 0.04802368
2703175 0.40311099 0.04933023
2703624 0.40314086 0.0494399
2716944 0.40403502 0.0529467
