# Supplementary material for: Recombination in the Human Pseudoautosomal Region PAR1
Source: PLoS Genet. 2014 Jul 17;10(7):e1004503. doi: 10.1371/journal.pgen.1004503 (PMC4102438; doi:10.1371/journal.pgen.1004503)
Supplement: Dataset S3 — Paternal Crossover locations. Columns 1 and 2 are the start and end points of paternal crossovers in build 36. (TXT) [file pgen.1004503.s015.txt]

#Build_36_start_position Build_36_end_position
169542 400645
253275 371142
301772 400645
301772 455088
320108 388364
320108 400645
324868 400645
324868 388364
371142 400645
388364 582679
433590 570139
435293 560090
435293 473070
435293 455088
435293 519294
435293 563885
455088 560090
455088 560090
459358 837036
459358 585239
459358 563885
473070 570139
473070 560090
473070 582679
473070 570139
588279 734723
602087 690203
602087 771194
614232 771194
614232 907444
617149 690203
617149 1415800
617149 690203
622213 772731
622213 771194
622213 771194
645756 771194
645756 690203
734723 860808
771541 860808
776620 1415800
801015 847212
801015 1543540
801015 1534941
837036 860808
865239 1479874
865239 1479874
865239 1479874
865239 1504839
888047 1504839
907444 1479874
915819 1479874
915819 1479874
928051 1534941
928051 1534941
928051 1479874
928051 1479874
928051 1479874
928051 1479874
941508 1415800
941508 1504839
941508 1504839
941508 1479874
941508 1534941
941508 1415800
941508 1479874
941508 1415800
941508 1543540
941508 1415800
941508 1479874
941508 1712017
941508 1415800
941508 1534941
941508 1479874
941508 1550657
941508 1550657
941508 1479874
941508 1504839
941508 1479874
941508 1415800
941508 1415800
941508 1479874
1415800 1543540
1543540 1757545
1575115 1738663
1586271 1738663
1586271 1827483
1586271 1846403
1586271 1662312
1620295 1810753
1663566 1858448
1663566 1822036
1663566 1810753
1757545 1810753
1765618 1810753
1765618 1822036
1772233 1822036
1823106 1957200
1834313 2585744
1837389 1850603
1858448 2280123
1882954 1970940
1924506 2280123
1924506 1977562
1924506 2280123
1970940 2280123
1979962 2360586
1979962 2323548
1979962 2280123
1979962 2281299
1979962 2360586
1979962 2280123
2281582 2370301
2395572 2485212
2398354 2450936
2485212 2531342
2506981 2591670
2573859 2638416
2585744 2631458
2595115 2642482
2599517 2631458
2633545 2651202
2643980 2668299
2671852 2699886
2671852 2716944
2671852 2696502
