# Supplementary material for: Recombination in the Human Pseudoautosomal Region PAR1
Source: PLoS Genet. 2014 Jul 17;10(7):e1004503. doi: 10.1371/journal.pgen.1004503 (PMC4102438; doi:10.1371/journal.pgen.1004503)
Supplement: Dataset S4 — Maternal Crossover locations. Columns 1 and 2 are the start and end points of maternal crossovers in build 36. (TXT) [file pgen.1004503.s016.txt]

#Build_36_start_position Build_36_end_position
837036 860808
928051 1504839
1480130 1550657
1712017 1822036
1853048 2280123
1979962 2323548
1979962 2280123
2416150 2567148
2432651 2449652
2493943 2554958
2577203 2663552
2595115 2638416
2605059 2784478
2687411 2716944
2699886 2720840
2703624 2730702
2703624 2786153
