# Supplementary material for: Recombination in the Human Pseudoautosomal Region PAR1
Source: PLoS Genet. 2014 Jul 17;10(7):e1004503. doi: 10.1371/journal.pgen.1004503 (PMC4102438; doi:10.1371/journal.pgen.1004503)
Supplement: Dataset S5 — PRDM9 binding sites. Binding sites inferred by a ChIP-seq protocol in human cells. Columns 1 and 2 are the start and end points of inferred binding peaks in Build 37. Column 3 is the p-value of the peak call. (TXT) [file pgen.1004503.s017.txt]

#Build_37_start_position Build_37_end_position P_value
62757 62958 2.23590169117373e-07
63566 63850 2.10163654954438e-06
64874 65091 3.31700389734643e-13
68766 69199 7.62097746153723e-08
185004 185981 5.61701549988266e-11
185858 186107 2.41736319267657e-06
186524 186950 5.9638893385155e-07
191774 191975 2.39505286191282e-06
192854 193057 3.26062760153459e-09
197028 197149 4.64438194583619e-52
199905 200075 8.32852374101898e-16
284221 284488 3.58873306324814e-11
288411 288669 2.72639692938532e-07
330852 331250 7.01293566377413e-06
348607 348864 3.4752066024412e-06
363499 363801 8.54215729193049e-07
380894 381100 2.62376533564761e-06
385651 386042 5.64587194782576e-06
421751 422070 5.14323147709695e-06
437099 437267 3.28337845063774e-07
442194 442339 1.29897566669998e-19
443406 443560 9.26759637006265e-17
443716 443924 1.3428297723741e-06
458638 458838 9.92974973642129e-10
487397 487850 1.64741198384821e-06
534924 535157 2.56698895735924e-06
544869 546038 1.05304035318293e-17
546156 546450 6.00049633291144e-09
558591 559662 2.64646724344008e-11
584472 584718 6.69433086855228e-13
585803 586163 8.63944860741982e-08
627347 627650 3.46157496936382e-06
636319 636454 1.155004216754e-06
661735 661950 4.42798007311134e-06
721643 721874 3.7219078354881e-09
803957 804127 2.56289304205556e-09
809160 809350 4.67786117828718e-06
809334 809459 2.96576080009348e-08
809624 809773 3.42001741030404e-06
811516 811790 8.32027115926449e-09
817729 817952 2.42473059246998e-06
818678 819050 3.26006414947441e-08
922184 922511 4.9788370537469e-06
931783 932124 7.44707132429707e-08
951076 951225 5.19117156078647e-08
987376 987729 5.63617488711362e-06
1004766 1005083 4.42798007311134e-06
1029486 1029761 9.31647615270715e-06
1029916 1030250 9.69728030991494e-06
1030051 1030279 9.31647615270715e-06
1124480 1124709 1.48409402650776e-11
1206973 1207216 1.62857043766626e-06
1220490 1220725 4.31879859290025e-07
1242118 1242299 4.12934798085394e-06
1252033 1252217 1.086379974488e-09
1254516 1254737 7.15179551115067e-08
1257754 1257954 1.84137402101512e-06
1263796 1263921 2.99946546930932e-06
1263851 1264197 1.46394602024886e-06
1315247 1315499 3.81249903415584e-06
1316402 1316646 1.28798816699982e-21
1324810 1325083 5.54712097880766e-06
1331468 1331808 1.41328438828991e-06
1361736 1361965 1.43185320109345e-07
1363656 1363918 4.84184488256495e-17
1364722 1364906 6.24098487019699e-15
1365748 1365984 8.0508291225278e-10
1367504 1367655 1.93289267219527e-07
1367551 1367933 4.70997195286359e-08
1398740 1399000 7.83305198546743e-06
1399450 1399616 1.83684289806094e-15
1400519 1400745 2.34480651286162e-07
1410097 1410309 3.43940208871482e-06
1426403 1426634 2.33985433328595e-13
1442320 1442441 2.05319204718588e-13
1446591 1447150 8.74336556644153e-07
1449666 1449893 5.35136682339822e-08
1460551 1460780 2.06088025098643e-06
1462865 1463090 7.42246660894393e-06
1467858 1468149 7.03873887429575e-15
1472799 1473245 1.01021881866284e-06
1474146 1474282 6.72476881566746e-17
1474356 1474540 2.01104197658613e-08
1475475 1475791 1.81554178124988e-06
1478546 1478703 1.28584285472874e-06
1478552 1479212 5.77276957866374e-11
1479429 1479592 3.10718484057605e-08
1480214 1480354 2.84064345382762e-41
1487386 1487535 1.44338806414595e-14
1501103 1501394 1.22703321813038e-09
1502562 1502737 1.25076021587621e-08
1504689 1505045 4.70848908907764e-09
1511285 1511626 6.49422989045704e-08
1511454 1511707 3.2038287490286e-06
1511907 1512123 1.65121985501606e-14
1513033 1513181 5.88191941657078e-14
1515707 1515893 5.22431861450758e-07
1517903 1518143 6.16204315277653e-09
1520629 1520877 5.15986574494033e-08
1521263 1521869 8.94616214003066e-15
1526907 1527082 5.67009787610321e-13
1530377 1530572 2.06162320769553e-09
1554597 1554885 9.52444660209922e-07
1572525 1572745 9.17563745243382e-07
1573165 1573342 5.72253487789343e-10
1586565 1586772 2.33895356025815e-06
1587322 1587573 9.03143338047384e-11
1600742 1600955 1.682663428828e-08
1612275 1612403 5.68039713076339e-07
1612801 1613209 6.40098522270078e-06
1669115 1669336 7.38273882860934e-13
1669521 1669734 8.45073115503315e-06
1683683 1683952 3.32214544011068e-09
1689576 1689998 1.09670079871098e-06
1700106 1700365 4.33578950034423e-06
1701998 1702280 1.45990640470501e-08
1707956 1708279 1.26140735283083e-07
1715331 1715635 4.19961073198682e-09
1718739 1718918 2.64043850501787e-10
1722195 1722550 9.31647615270715e-06
1726108 1726397 9.52444660209922e-07
1728404 1728750 1.75048174157325e-06
1728551 1728863 1.21563864410265e-07
1737614 1737801 2.58870590815526e-09
1743993 1744227 2.92390592037789e-06
1747287 1747893 4.72436203523495e-08
1750050 1750253 3.37780317339835e-06
1759391 1760344 7.50818578285337e-11
1767529 1767755 4.97650573931581e-08
1776546 1776887 1.41295130914159e-11
1778852 1779097 4.95079268679658e-09
1798202 1798550 2.86227049535822e-06
1819289 1819607 1.0811810354753e-07
1846549 1846749 1.05964801669693e-12
1853850 1854124 2.2828802520933e-09
1854310 1854750 4.02579099806659e-08
1854803 1854977 1.41302694841123e-09
1870674 1870972 3.43008131926795e-09
1883754 1883983 3.07680955980194e-07
1885086 1885362 8.88403514371293e-06
1886095 1886241 1.48985461420142e-07
1917428 1917797 7.94654808469816e-07
1918857 1919017 2.49111441498784e-12
1926201 1926485 1.50869882596079e-07
1935469 1935759 2.60720686061345e-08
1992123 1992450 4.97867162300443e-06
1992765 1992897 1.7839687906615e-15
2002811 2002967 1.09162433544116e-06
2004174 2004417 1.23210925065419e-08
2006745 2007071 4.83889821077153e-29
2025294 2025592 2.73364118564322e-08
2029462 2029768 4.70414783396617e-07
2033568 2034048 6.07183862977037e-10
2066920 2067153 3.62506164791603e-13
2145410 2145745 3.81608357199292e-07
2146450 2146646 2.63287957463786e-07
2147153 2147401 4.9788370537469e-06
2149540 2149992 3.42094785189597e-13
2195039 2195593 9.08486864024402e-34
2200795 2201045 2.34480651286162e-07
2226792 2226912 2.161172250518e-18
2232297 2232422 1.5862727981467e-17
2237147 2237498 2.2377290679068e-08
2248156 2248474 4.48761803750246e-07
2310040 2310349 5.90684144441364e-08
2311496 2311873 3.33303448409228e-07
2375532 2375960 5.42217534880276e-10
2382216 2382606 2.12700393287434e-12
2403509 2403683 8.40794470881539e-12
2418179 2418473 2.7910109370259e-11
2445253 2445442 3.54704874248963e-06
2472678 2472930 3.39000369324171e-07
2496165 2496440 1.02214828468438e-11
2511525 2511874 1.83577921989618e-08
2513183 2513366 1.57519934787721e-10
2527204 2527454 8.83157123236668e-12
2528386 2528738 6.63446363658203e-06
2533083 2533270 1.91785900160394e-12
2608682 2608867 7.23490806511698e-06
2609077 2609308 7.38558881038181e-07
2625395 2625750 1.79933890570991e-06
2650160 2650534 1.41285217665339e-06
2650994 2651129 3.11483520518053e-11
2691199 2691359 7.92365504209164e-08
2691251 2691577 3.07680955980194e-07
